# Supplementary material for: Bioinspired Self-Shaping Clay Composites for Sustainable Development
Source: Biomimetics (Basel). 2022 Jan 10;7(1):13. doi: 10.3390/biomimetics7010013 (PMC8788514; doi:10.3390/biomimetics7010013)
Supplement: Supplementary file 1 [file biomimetics-07-00013-s001.zip]

Archive with 1 entries (1 files):
- biomimetics-1541652-supplementary.pdf
